# Supplementary material for: STARD9 and CDK5RAP2—Novel Candidate Genes for 46,XY Complete Gonadal Dysgenesis
Source: Int J Mol Sci. 2025 Nov 28;26(23):11575. doi: 10.3390/ijms262311575 (PMC12692329; doi:10.3390/ijms262311575)
Supplement: Supplementary file 1 [file ijms-26-11575-s001.zip]

Archive with 1 entries (1 files):
- ijms-4002128-supplementary.pptx
